# Supplementary material for: Myocarditis and myositis/myasthenia gravis overlap syndrome induced by immune checkpoint inhibitor followed by esophageal hiatal hernia: A case report and review of the literature
Source: Front Med (Lausanne). 2022 Nov 15;9:950801. doi: 10.3389/fmed.2022.950801 (PMC9705572; doi:10.3389/fmed.2022.950801)
Supplement: Supplementary file 1 [file Table_1.xlsx]

## Sheet: Sheet1
Table 1 Summary of reported cases with immune-related myocarditis with myositis and/or myasthenia gravis
Authors	Year	Tumor type	Age (years)	Gender	ICI	Cycles	MG	Treatment	Other irAEs	BRT	Final outcome
Siu,et al.(Wai Siu et al., 2022)	2022	Melanoma	81	M	Pembrolizumab	2	Y	Prednisone IVIG		NA	Died of irAE
Siu,et al.(Wai Siu et al., 2022)	2022	Melanoma	74	M	Nivolumab	4	Y	Methylprednisolone Prednisone IVIG Mycophenolate		NA	Recovered
Siu,et al.(Wai Siu et al., 2022)	2022	Renal cell carcinoma	63	M	Pembrolizumab	1	Y	Methylprednisolone Prednisone Mycophenolate IVIG		NA	Recovered
Siu,et al.(Wai Siu et al., 2022)	2022	Renal cell carcinoma	73	M	Nivolumab/Ipilimumab	2	Y	Prednisone Methylprednisolone PLEX IVIG Mycophenolate		NA	Recovered
Siu,et al.(Wai Siu et al., 2022)	2022	SCLC	73	M	Pembrolizumab	2	Y	Methylprednisolone Prednisone IVIG		NA	Recovered
Siu,et al.(Wai Siu et al., 2022)	2022	Urothelial carcinoma	74	M	Avelumab	2	Y	Prednisone Methylprednisolone Mycophenolate		NA	Recovered
Siu,et al.(Wai Siu et al., 2022)	2022	LAC	67	F	Atezolizumab	3	Y	Prednisone IVIG		NA	Died of irAE
YING Yi-cen,et al.(Ying et al., 2022)	2022	UTUC	67	F	Nivolumab	2	Y	Steroid,IVIG		PD	Died of tumor progression
YING Yi-cen,et al.(Ying et al., 2022)	2022	RCC	72	M	Pembrolizumab	1	N	Steroid,IVIG	rhabdomyolysis	NR	Recovered
YING Yi-cen,et al.(Ying et al., 2022)	2022	RCC	66	F	Pembrolizumab	2	N	IVIG		NR	Recovered
YING Yi-cen,et al.(Ying et al., 2022)	2022	UTUC	73	M	Tislelizumab	2	N	Steroid		NR	Recovered;complete radical cystectomy
YING Yi-cen,et al.(Ying et al., 2022)	2022	BCa	72	M	Toripalimab	2	N	Steroid		PD	Died of tumor progression
YING Yi-cen,et al.(Ying et al., 2022)	2022	BCa	69	M	Tislelizumab	2	N	Steroid,IVIG	rhabdomyolysis	NR	Recovered;complete radical cystectomy
YING Yi-cen,et al.(Ying et al., 2022)	2022	RCC	61	M	Pembrolizumab	3	N	Steroid	enterocolitis,rhabdomyolysis	NR	Recovered
YING Yi-cen,et al.(Ying et al., 2022)	2022	BCa	38	M	Sintilimab	2	N	unused		NR	restart ICI after sympotomatic treatment
Ryohei Ono,et,al(Ono et al., 2022)	2022	NSCLC	77	F	Nivolumab	2	N	steroid,IVIG, temporary pacemaker	ocular myositis.	NR	Died of irAE
Yuki Nakagomi,et al. (Nakagomi et al., 2022)	2022	Gastric cancer	46	F	Nivolumab	1	N	Steroid			Alive
Yuki Nakagomi,et al.(Nakagomi et al., 2022)	2022	RCC	77	M	Pembrolizumab	1	Y	Steroid, PE( plasma exchange), IVIG			Alive
Yuki Nakagomi,et al.(Nakagomi et al., 2022)	2022	RCC	73	M	Nivolumab	2	Y	Steroid			Alive
Yuki Nakagomi,et al.(Nakagomi et al., 2022)	2022	Bladder cancer	80	M	Durvalumab	1	N	Steroid, IVIG			Alive
Akito Shindo,et al.(Shindo et al., 2022)	2022	GC	79	M	Nivolumab	1	N	prednisolone	myositis;myocarditis	PD	Recovered
Bo Zhang,et al.(Zhang et al., 2022)	2022	metastatic thymoma	68	F	Camrelizumab	1	Y	methylprednisolone，immunoglobulin，Mechanical ventilation，temporary pacemaker	myocarditis, myositis, and hepatitis，	NA	Dead
Yumi Saishu,et al.(Saishu et al., 2022)	2022	malignant melanoma	55	F	Nivolumab	2	Y	immunoglobulin and corticosteroids,plasma exchange,mechanical ventilation	myositis and myocarditis	MA	Recovered
Ang,et al.(Ang et al., 2021)	2021	Melanoma	74	F	anti-PD-L1 (agent unclear)		-	Steroid、Mycophenolate mofetil	—	CR	Alive
Liang,et al.(Liang et al., 2021)	2021	Chordoma	77	M	Sintilimab and anlotinib.		-	Steroid	—	—	Alive
Lipe,et al.(Lipe et al., 2021)	2021	Thymoma	49	F	Pembrolizumab	NA	Y	Steroids,Plex,IVIG		NA	Alive
Lipe,et al.(Lipe et al., 2021)	2021	SCC Lung	67	M	Durvalumab	NA	Y	Steroids,IVIG,Cellcept		NA	Alive
Lipe,et al.(Lipe et al., 2021)	2021	Bladder	70	M	Pembrolizumab	NA	Y	Steroids,Infliximab,Plex		NA	Dead
Lipe,et al.(Lipe et al., 2021)	2021	RCC	81	F	Nivolumab/Ipilimumab	NA	Y	Steroids,Infliximab,Rituximab,Plex		NA	Alive
Lipe,et al.(Lipe et al., 2021)	2021	Chondroma of Sacrum	75	M	Pembrolizumab	NA	Y	Steroids,Plex		NA	Alive
Lipe,et al.(Lipe et al., 2021)	2021	RCC	66	F	Nivolumab/Ipilimumab	NA	Y	Steroids,Infliximab,Rituximab,Plex		NA	Alive
Lipe,et al.(Lipe et al., 2021)	2021	Melanoma	74	F	Nivolumab/Ipilimumab	NA	Y	Steroids,Infliximab,Plex,IVIG		NA	Dead
Cham，et al.(Cham et al., 2021)	2021	NSCLC	72	M	Durvalumab	2	Y	Steroid and plasmapheresis		NA	NA
Bawek,et al.(Bawek et al., 2021)	2021	melanoma	68	M	Nivolumab	2	Y	corticosteroids, (IVIG), and pyridostigmine		NA	Alive
Ang,et al.(Ang et al., 2021)	2021	melanoma	74	F	PD-1 inhibitor	2	N	Intravenous methylprednisolone 2 mg/kg ;mycophenolate mofetil 500 mg bid and prednisone 1 mg daily.		CR	Alive
Sanchez-Sancho,et al.(Sanchez-Sancho et al., 2021)	2021	metastatic undifferentiated liposarcoma	63	M	Pembrolizumab	1	Y	methylprednisolone,IVIG, mycophenolate		NA	Alive
Jespersen,et al.(Jespersen et al., 2021)	2021	metastatic renal cell carcinoma	57	M	Ipilimumab+Nivolumab	1	Y	methylprednisolone abatacept and MMF		PD	Recovered
Yue-Bei Luo,et,al(Luo et al., 2021)	2021	thymoma	47	F	Toripalimab	1	Y	Steroid,IVIG, temporary pacemaker			Recovered
Xiajun Hu ,et,al(Hu et al., 2021)	2021	ureteral urothelial cancer	66	M	Tislelizumab	1	N	Steroid,IVIG	liver and kidney damage		Recovered
Teba González-Ferrero,et al.(González-Ferrero et al., 2022)	2021	clear cell renal cell carcinoma	70	M	Ipilimumab+Nivolumab	1	N	Steroid，mycophenolate mofetil, plasmapheresis		NR	Died of irAE
Jiashun Cao(Ono et al., 2022)	2021	esophagogastric junction carcinoma	69	M	Pembrolizumab	1	N	Steroid, PE( plasma exchange), IVIG	skin toxicity、limb weakness	NR	Recovered
Jing Bai(Bai et al., 2021)	2021	esophageal squamous cell carcinoma	69	M	Camrelizumab	1	N	steroid,IVIG pyridostigmine bromide	lower extremity weakness		Recovered
Nan-Chun Wu,et,al(Wu et al., 2022)	2021	LC	76	M	Pembrolizumab	1	N	IABP	Dyspnea, fatigue		Died of irAE
Nan-Chun Wu,et,al(Wu et al., 2022)	2021	HCC	65	M	Nivolumab	1	N	ECMO, Steroid	Fatigue, shock		Died of irAE
Nan-Chun Wu,et,al(Wu et al., 2022)	2021	LC	78	M	Nivolumab	1	N		Dyspnea, palpitation		Died of irAE
Yuchen Yang,et al.(Yang et al., 2021)	2021	mCRC	66	F	Sintilimab(regorafenib)	1	Y	steroid;immunoglobulin;coenzyme Q10;trimetazidine;recombinant human brain natriuretic peptide plus diuresis;cetirizine and calamine lotion;nadroparin calcium;insulin;cefoperazone sulbactam;albumin infusion	Myocarditis;Myositis; Rash maculopapular;Hepatic failure	NA	Dead
Thouvenin,et al.(Thouvenin et al., 2021)	2021	Colorectal	44	F	Ipilimumab+Nivolumab	3	N	Steroids	Aseptic meningitis	PR	Recovered
Taliansky,et al.(Taliansky et al., 2021)	2021	Melanoma	59	M	Anti PD(L)1	(NR)	N	Steroids	Meningoencephalitis	PR	Recovered
Taliansky,et al.(Taliansky et al., 2021)	2021	Melanoma	84	M	Anti PD(L)1	1	N	Steroids	Meningoencephalitis	PR	Recovered
Velasco,et al.(Velasco et al., 2021)	2021	Lung	53	F	Pembrolizumab	2	N	Steroids	Meningoencephalitis	PR	Recovered
Thouvenin,et al.(Thouvenin et al., 2021)	2021	Melanoma	46	F	Ipilimumab	4	N	Steroids	Meningoencephalitis	PR	Recovered
Soror,et al.(Soror et al., 2021)	2021	Lung	66	F	Nivolumab	NR	N	Steroids	Brainstem encephalitis	PR	Recovered
Plaçais,et al.(Plaçais et al., 2021)	2021	Oral, head, and neck	77	M	Ipilimumab+Nivolumab	NR	N	Steroids	Myelitis+cra- nial neuropa- thy (V)	NA	Recovered
Plaçais,et al.(Plaçais et al., 2021)	2021	Melanoma	67	M	Pembrolizumab	NR	N	Steroids	Cranial neu- ropathy (VIII)	NA	Recovered
Plaçais,et al. (Plaçais et al., 2021)	2021	Melanoma	86	F	Ipilimumab+Nivolumab	1	N	None	Cranial neu- ropathy (VIII)	NA	Recovered
Placais,et al.(Placais et al., 2021)	2021	Prostate	76	M	Pembrolizumab	NR	N	None	Axonal neuropathy (sensitive, symmetric)	NA	Recovered
Bhatlapenu-marthi,et al.(Bhatlapenumarthi et al., 2021)	2021	Melanoma	54	F	Nivolumab	10	N	Steroids,IVIG	Cervical radiculopathy	NA	Recovered
Dubey,et al.(Dubey et al., 2019)	2021	Melanoma	56	M	Nivolumab (6), after Ipilimumab	1	N	Steroids, IVIG	CIDP	PD	Recovered
Weil,et al.(Weill et al., 2021)	2021	Melanoma	77	M	Pembrolizumab	1	N	Steroids	Infammatory myositis	PD	Recovered
Weil,et al. (Weill et al., 2021)	2021	Melanoma	57	M	Pembrolizumab	NR 40 days	N	Steroids	Infammatory myositis	PD	Recovered
Weil,et al.(Weill et al., 2021)	2021	Melanoma	64	M	Pembrolizumab	NR 189 days	N	Steroids	Infammatory myositis	PR	Recovered
Weil,et al.(Weill et al., 2021)	2021	Melanoma	76	F	Nivolumab	1	N	Steroids, IVIG,MTX	Atypical myopathy phenotyp	PD	Recovered
Weil,et al.(Weill et al., 2021)	2021	Melanoma	87	M	Pembrolizumab	NR 45 days	N	Steroids	Infammatory myositis	PR	Recovered
Weil,et al.(Weill et al., 2021)	2021	Melanoma	45	F	Pembrolizumab	1	N	Steroids	Infammatory myositis	PR	Recovered
Weil,et al.(Weill et al., 2021)	2021	Melanoma	61	M	Ipilimumab+Nivolumab	1	N	Steroids	Infammatory myositis	PD	Recovered
Weil,et al.(Weill et al., 2021)	2021	Merkel cell Carcinoma	86	M	Avelumab	NR 42 days	N	Steroids	Infammatory myositis	CR	Recovered
Weil,et al.(Weill et al., 2021)	2021	Melanoma	74	M	Nivolumab	NR 40 days	N	Steroids	Infammatory myositis	SD	Recovered
Arora,et al.(Arora et al., 2020)	2020	Melanoma	70	M	Ipilimumab+Nivolumab		-	Steroid、Anti-thymocyte globulin, mycophenolate mofetil,cyclophosphamide	—	—	Dead
Arora,et al.(Arora et al., 2020)	2020	Melanoma	79	M	Pembrolizumab		-	Steroid、Anti-thymocyte globulin, mycophenolate mofetil;cyclophosphamide	—	—	Dead
Arora,et al.(Arora et al., 2020)	2020	Breast cancer	61	F	Durvalumab plus Tremelimumab		-	Steroid、Mycophenolate mofetil	—	—	Dead
Arora,et al.(Arora et al., 2020)	2020	Bladder cancer	69	M	Pembrolizumab		-	Steroid、Mycophenolate mofetil	—	—	Dead
Arora,et al.(Arora et al., 2020)	2020	Melanoma	67	F	Ipilimumab+Nivolumab		-	Steroid、PLEX, anti-thymocyte globulin,	Hepatitis	—	Dead
Arora,et al.(Arora et al., 2020)	2020	Melanoma	83	M	Nivolumab		-	Steroid、PLEX	—	—	Dead
Arora,et al.(Arora et al., 2020)	2020	Lung cancer	89	M	Pembrolizumab		-	Steroid	—	—	Dead
Fazal,et al.(Fazal et al., 2020)	2020	Melanoma	82	M	Nivolumab		-	Steroid、IVIG at 0.4 g/kg per day for 5 days	—	—	Dead
Fuentes-Antras,et al.(Fuentes-Antrás et al., 2020)	2020	Lung cancer	75	M	Pembrolizumab		-	Steroid、IVIG and infliximab	Thyroiditis	CR	Dead
Jeyakumar,et al.(Jeyakumar et al., 2020)	2020	Cutaneous SCC	86	M	Cemiplimab		-	Steroid、Plasma exchange therapy for 5 days, one dose of IVIG	—	—	Dead
Lipe,et al.(Lipe et al., 2021)	2020	Thymoma	49	F	Pembrolizumab		-	Steroid	—	—	Alive
Lipe,et al.(Lipe et al., 2021)	2020	Lung SCC	67	M	Durvalumab		-	Steroid	—	—	Alive
Lipe,et al.(Lipe et al., 2021)	2020	Urinary bladder cancer	77	M	Pembrolizumab		-	Steroid	—	—	Dead
Lipe,et al.(Lipe et al., 2021)	2020	Renal cell carcinoma	81	F	Ipilimumab+Nivolumab		-	Steroid	—	—	Alive
Lipe,et al.(Lipe et al., 2021)	2020	Chondroma	75	M	Pembrolizumab		-	Steroid	—	—	Alive
Lipe,et al.(Lipe et al., 2021)	2020	Renal cell cancer	66	F	Ipilimumab+Nivolumab		-	Steroid	—	—	Alive
Lipe,et al.(Lipe et al., 2021)	2020	Melanoma	74	F	Ipilimumab+Nivolumab		-	Steroid	—	—	Dead
Liu,et al.(Liu et al., 2021))	2020	Melanoma	71	M	Nivolumab		-	Steroid、IVIG and methotrexate	—	—	Alive
Matsui,et al.(Matsui et al., 2020)	2020	Bladder cancer	69	M	Pembrolizumab		-	Steroid	—	—	Dead
Sessums,et al.(Sessums et al., 2020)	2020	Bladder cancer	74	M	Atezolizumab		-	Steroid	—	—	Dead
Swali,et al.(Swali, 2020)	2020	Melanoma	77	M	Pembrolizumab		Y	Steroid、IVIG	MG	Disease progression in brain after few months	Alive
Todo,et al.(Todo et al., 2020)	2020	Bladder cancer	63	M	Pembrolizumab		Y	Steroid	MG, colitis, rash	Complete remission after a single dose of pembrolizumab	Alive
Tomoaia,et al.(Tomoaia et al., 2020)	2020	Lung cancer	63	F	Nivolumab		Y	Steroid	MG	—	Dead
Yanase,et al.(Yanase et al., 2021)	2020	Renal cell cancer	59	M	Ipilimumab+Nivolumab		-	Steroid、IVIG	—	Partial response of metastatic lung disease	Alive
Yukai Chen,et,al(Chen et al., 2021)	2020	chordoma	77	M	Sintilimab	1	Y	Steroid		NR	Died of irAE
Yukai Chen,et,al(Chen et al., 2021)	2020	NSCLC	69	F	Camrelizumab	1	Y	Steroid,IVIG		NR	Died of irAE
Cuzzubo,et al.(Thouvenin et al., 2021)	2020	Melanoma	29	F	Ipilimumab+Nivolumab	1	N	Steroids	Aseptic meningitis	CR	Recovered
Cuzzubo,et al. (Thouvenin et al., 2021)	2020	Melanoma	51	F	Spartalizumab	4	N	None	Aseptic meningitis	PR	Recovered
Cuzzubo,et al.(Thouvenin et al., 2021)	2020	Melanoma	46	F	Ipilimumab+Nivolumab	2	N	Steroids	Aseptic meningitis	PD	Recovered
Cuzzubo,et al.(Thouvenin et al., 2021)	2020	Melanoma	27	M	Ipilimumab+Nivolumab	2	N	Steroids	Aseptic meningitis	PD	Recovered
Cuzzubo,et al.(Thouvenin et al., 2021)	2020	Melanoma	20	F	Ipilimumab+Nivolumab	1	N	None	Aseptic meningitis	PR	Recovered
Cuzzubo,et al.(Thouvenin et al., 2021)	2020	Melanoma	71	M	Nivolumab	NA	N	Steroids	Meningoencephalitis	PD	Recovered
Vogrig,et al.(Vogrig et al., 2020)	2020	Hodgkin lym- phoma	NR	M	Nivolumab	NR	N	Steroids	Cerebellitis	CR	Recovered
Sechi,et al.(Sechi et al., 2020)	2020	Lung	63	F	Atezolizumab	3	N	IVIG, CPM	Myelitis	CR	Recovered
Vogrig,et al.(Vogrig et al., 2021)	2020	Melanoma	63	M	Ipilimumab+Pembrolizumab	1	N	Steroids	Cranial neuropathy (VI)	PR	Recovered
Vogrig,et al.(Vogrig et al., 2021)	2020	Kidney	51	M	Ipilimumab+Nivolumab	4	N	Steroids	Cranial neu- ropathy (VII)	PR	Recovered
Muralikrishnan,et al.(Muralikrishnan et al., 2020)	2020	Melanoma	65	F	Pembrolizumab	2	N	Steroids, IVIG, PE	AIDP	PR	Recovered
Bukamur,et al.(Bukamur et al., 2019)	2019	Lung cancer	88	F	Nivolumab		-	Steroid	—	—	Alive
Charles,et al.(Charles et al., 2019)	2019	Hodgkin’s lymphoma	33	M	Nivolumab		-	Steroid、Mycophenolate mofetil and IVIG	Pneumonitis, hepatitis, rash	—	Dead
Fazel,et al.(Fazel et al., 2019)	2019	Melanoma	78	F	Ipilimumab+Nivolumab		-	Steroid、IVIG, PLEX	—	—	Dead
Hellman,et al.(Hellman et al., 2019)	2019	Bladder cancer	84	M	Pembrolizumab (with epacadostat)		-	Steroid、IV methyl prednisone	—	—	Dead
Imai,et al.(Imai et al., 2019)	2019	Lung cancer	70	M	Pembrolizumab		-	Steroid、IVIG	—	—	Dead
Kadota,et al.(Kadota et al., 2019)	2019	Melanoma	78	M	Pembrolizumab		-	Steroid	—	PR	Dead
Kadota,et al.(Kadota et al., 2019)	2019	Melanoma	80	M	Nivolumab		Y	Steroid	MG	Stable disease	Alive
Kadota,et al.(Kadota et al., 2019)	2019	Melanoma	63	M	Nivolumab		-	Steroid	—	—	Dead
Kadota,et al.(Kadota et al., 2019)	2019	Melanoma	65	F	Nivolumab+Ipilimumab		-	Steroid	—	—	Dead
Kadota,et al.(Kadota et al., 2019)	2019	Melanoma	63	M	Nivolumab+Ipilimumab		-	Steroid	—	—	Dead
Konstantina,et al.(Konstantina et al., 2019)	2019	Thymoma	58	F	Pembrolizumab		-	Steroid、Mycophenolate mofetil	—	—	Dead
Konstantina,et al.(Konstantina et al., 2019)	2019	Thymoma	30	F	Pembrolizumab		Y	Steroid、Rituximab	MG		Dead
Lie,et al.(Lie et al., 2020)	2019	Mesothelioma	79	M	Nivolumab		-	Steroid、Mycophenolate mofetil	—	PD	Alive
Rota,et al.(Rota et al., 2019)	2019	Renal cancer	71	M	Nivolumab		-	Steroid、IVIG	—	—	Dead
Saibil,et al.(Saibil et al., 2019)	2019	Melanoma	67	M	Ipilimumab+Nivolumab		-	Steroid、Infliximab, IVIG	—	—	Dead
Shah,et al.(Shah et al., 2019)	2019	Bladder cancer	73	M	Ipilimumab+Nivolumab		-	Steroid、Infliximab infusion followed by 12 rounds of PLEX and subsequent IVIG infusions	—	—	Alive
So,et al.(So et al., 2019)	2019	Melanoma	55	F	Nivolumab		-	Steroid、IVIG, PLEX	—		Alive
Szuchan,et al.(Szuchan et al., 2020)	2019	Thymic cancer	70	F	Pembrolizumab		Y	Steroid	MG	improvement with significant decrease or resolution of all measurable sites of metastatic disease in the lungs	Alive
Valenti-Azcarate,et al.(Valenti-Azcarate et al., 2020)	2019	Lung cancer	66	M	Ipilimumab+Nivolumab		Y	Steroid	MG	—	Alive
Galmiche,et al.(Galmiche et al., 2019)	2019	Melanoma	62	F	Ipilimumab+Nivolumab	2	N	Steroids	Meningoencephalitis	PD	Recovered
Robert,et al. (Hoa et al., 2021)	2019	Lung	48	M	Atezolizumab	1	N	Steroids	Meningoencephalitis	PR	Recovered
Carausu,et al.(Carausu et al., 2019)	2019	Lung	68	M	Pembrolizumab	8	N	Steroids	Focal myelitis	PR	Recovered
Dubey,et al.(Dubey et al., 2019)	2019	NR	NR	F	Atezolizumab	8	N	Steroids	Cranial neuropathy (VII)+sub clinical temporal lesion	NA	Recovered
Gravbrot,et al.(Gravbrot et al., 2019)	2019	Melanoma	71	M	Ipilimumab	3	N	Steroids, IVIG	AIDP	CR	Recovered
Placais,et al.(Placais et al., 2021)	2019	Melanoma	66	M	Pembrolizumab	1	Y	Steroids	No	NA	Recovered
Tedbirt,et al.(Tedbirt et al., 2019)	2019	Melanoma	77	M	Pembrolizumab	4	Y	Steroids, IVIG,pyridostig- mine	No	PR	Recovered
Delyon,et al.(Delyon et al., 2019)	2019	Merkel cell Carcinoma	87	M	Avelumab	3	N	Steroids	Infammatory myositis	PR	Recovered
Delyon,et al.(Delyon et al., 2019)	2019	Melanoma	61	NR	Ipilimumab+Nivolumab	1	N	Steroids	Infammatory myositis	PD	Recovered
Chen,et al.(Chen et al., 2018)	2018	Thymoma	43	M	Nivolumab		-	Steroid、IVIG	—	—	Dead
Martinez- Calle,et al.(Martinez-Calle et al., 2018)	2018	Multiple myeloma	67	F	Pembrolizumab		-	Steroid、Infliximab	—	—	Dead
Monge,et al.(Monge et al., 2018)	2018	Prostate cancer	79	M	Nivolumab		-	Steroid	—	—	Alive
Nasr,et al.(Nasr et al., 2018)	2018	Gastric adenocarcinoma	79	M	Pembrolizumab		-	Steroid、IVIG, methotrexate	—	CT showed partial response	Dead
Shirai,et al.(Shirai et al., 2019)	2018	Melanoma	83	M	Pembrolizumab		Y	Steroid、Four cycles of PLEX therapy were carried out simultaneously with steroid pulse therapy	MG	CT after 5 weeks showed stable disease	Alive
Fellner,et al.(Fellner et al., 2018)	2018	Melanoma	19	F	Ipilimumab+Nivolumab	3	N	Steroids	Meningoencephalitis	NA	Recovered
Fellner,et al.(Fellner et al., 2018)	2018	Melanoma	68	M	Pembrolizumab	2	Y	Steroids	No	NA	Recovered
Nakatani,et al.(Nakatani et al., 2018)	2018	Lung	73	F	Nivolumab	19	N	Pyridostigmine	LEMS	PD	Recovered
Arangalageet al.(Arangalage et al., 2017)	2017	Melanoma	35	F	Ipilimumab+Nivolumab		-	Steroid、Tacrolimus	Thyroiditis	—	Alive
Behling,et al.(Behling et al., 2017)	2017	Melanoma (uveal)	63	M	Nivolumab		-	Steroid	—	—	Dead
Fukasawa,et al.(Fukasawa et al., 2017)	2017	Lung cancer	69	F	Nivolumab		-	Steroid	—	—	Alive
Witham,et al.(Witham et al., 2017)	2017	Melanoma	74	M	Ipilimumab+Nivolumab		-	Steroid、IVIG	—	—	N/A
Xing,et al.(Xing et al., 2020)	2017	Lung cancer	66	M	Sintilimab		-	Steroid、IVIG 400 mg/kg/day for 5 days Pyridostigmine bromide (120 mg, twice a day) Antibiotic therapy, nutrition support PLEX	Myasthenic crisis	CT scan done after 2 months of sintilimab treatment showed disease progression	Alive
Larkin,et al.(Larkin et al., 2017)	2017	Melanoma	53	F	Ipilimumab+Nivolumab	2	N	Steroids	Meningoencephalitis	PR	Recovered
Raskin,et al.(Raskin et al., 2017)	2017	Lung	58	M	Nivolumab	17	N	Steroids	Encephalitis	NA	Recovered
Boisseau,et al.(Boisseau et al., 2017)	2017	Renal cell carcinoma	27	F	Ipilimumab	5	N	Steroids + PE	Bilateral ON +poly- radiculoneu- ropathy	PD	Recovered
Johnson,et al.(Johnson et al., 2016)	2016	Melanoma	65	F	Ipilimumab+Nivolumab		-	Steroid	—	—	Dead
Johnson,et al.(Johnson et al., 2016)	2016	Melanoma	63	M	Ipilimumab+Nivolumab		-	Steroid、Infliximab	—	—	Dead
Mehta,et al.(Mehta, J. J.et al., 2017)	2016	Lung cancer	73	M	Nivolumab		-	Steroid	—	—	N/A
Veccia,et al.(Veccia et al., 2020)	2016	Lung cancer	65	M	Nivolumab		Y	Steroid、 IVIG 0.4 mg/kg/day administered for 5 days. Oral pyridostigmine (60 mg daily) followed for one week. Oral prednisone 1mg/kg daily was maintained.	MG	—	Dead
Spain,et al.(Spain et al., 2017)	2016	Melanoma	62	F	Ipilimumab+Nivolumab	1	N	Steroids	Aseptic meningitis;Hepatitis and colitis	PR	Recovered
Gerdes,et al.(Gerdes et al., 2016)	2016	Melanoma	29	M	Ipilimumab	4	N	Steroids	Conversion from RIS to MS	NA	Recovered
Spain,et al.(Spain et al., 2017)	2016	Melanoma	68	M	Ipilimumab+Nivolumab	1	N	Steroids	Lumbosacral radiculo- plexopathy	PR	Recovered
